# Supplementary material for: The clonal root system of balsam poplar in upland sites of Quebec and Alberta
Source: Ecol Evol. 2016 Sep 6;6(19):6846–54. doi: 10.1002/ece3.2441 (PMC5513237; doi:10.1002/ece3.2441)
Supplement: Supplementary file 1 [file ECE3-6-6846-s001.xlsx]

## Sheet: Sheet1
Site		C-004	C-005	C-010	C-011	C-012	C-018	C-020	C-021	C-022	C-024	C-029	C-031	C-032	C-036	C-038	C-040	C-043	C-047	C-048	C-049	C-053	C-054	C-057	C-061	C-063	C-064	C-065	C-068	C-071	C-074	C-075	C-077
QC1	Living tree	CT	CA	TT	TT	AG	AA	TT	CT	0	AA	CT	CC	CC	AA	CT	0	AA	GG	CC	CC	TT	AG	TT	0	CC	CC	GG	AA	CT	0	GG	AT
QC1	Living tree	CT	CA	TT	TT	AG	AA	TT	CT	GG	AA	CT	CC	CC	AA	CT	0	AA	GG	CC	CC	TT	AG	TT	CG	CC	CC	0	AA	CT	CC	GG	AT
QC1	Living tree	CT	CA	TT	TT	AG	AA	TT	CT	GG	AA	CT	CC	CC	AA	CT	0	AA	GG	CC	CC	TT	AG	TT	CG	CC	CC	GG	AA	CT	CC	GG	AT
QC1	Living tree	CT	CA	TT	TT	AG	AA	TT	CT	GG	AA	CT	CC	0	AA	CT	AG	AA	GG	CC	CC	TT	AG	0	CG	CC	CC	GG	AA	CT	CC	GG	AT
QC1	Living tree	CT	CA	TT	TT	AG	AA	TT	CT	GG	AA	CT	CC	CC	AA	CT	AG	AA	GG	CC	CC	TT	AG	TT	CG	CC	CC	GG	AA	CT	CC	GG	AT
QC1	Living tree	CT	CA	TT	TT	AG	AA	TT	CT	GG	AA	CT	CC	CC	AA	CT	0	AA	GG	CC	CC	TT	0	TT	CG	CC	CC	GG	AA	CT	CC	GG	AT
QC1	Living tree	CT	CA	TT	TT	AG	AA	TT	CT	GG	AA	CT	CC	CC	AA	CT	AG	AA	GG	CC	CC	TT	AG	TT	CG	CC	CC	GG	AA	CT	CC	GG	AT
QC1	Living tree	CT	CA	TT	TT	AG	AA	TT	CT	GG	AA	CT	CC	CC	AA	CT	AG	AA	GG	CC	CC	TT	AG	TT	CG	CC	CC	GG	AA	CT	CC	GG	AT
QC1	Living tree	CT	CA	TT	TT	AG	AA	TT	CT	GG	AA	CT	CC	CC	AA	CT	AG	AA	GG	CC	CC	TT	AG	TT	CG	CC	CC	GG	AA	CT	CC	GG	AT
QC1	Living tree	CT	CA	TT	TT	AG	AA	TT	CT	GG	AA	CT	CC	CC	AA	CT	AG	AA	GG	CC	CC	TT	AG	TT	CG	CC	CC	GG	AA	CT	CC	GG	AT
QC1	Living tree	CT	CA	TT	TT	AG	AA	TT	CT	GG	AA	CT	CC	CC	AA	CT	0	AA	GG	CC	CC	TT	AG	0	CG	CC	CC	GG	AA	CT	CC	GG	AT
QC1	Dead stump	CT	CA	TT	TT	AG	AA	TT	CT	GG	AA	CT	CC	CC	AA	CT	0	AA	GG	CC	CC	TT	AG	TT	CG	CC	CC	0	AA	CT	CC	GG	AT
QC1	Dead stump	CT	CA	TT	TT	AG	AA	TT	CT	0	AA	CT	CC	CC	AA	CT	0	AA	GG	CC	CC	0	AG	0	CG	CC	CC	0	AA	CT	0	GG	AT
QC1	Dead stump	CT	CA	TT	TT	AG	AA	TT	CT	GG	AA	CT	CC	CC	AA	CT	AG	AA	GG	CC	CC	TT	AG	TT	CG	CC	CC	GG	AA	CT	CC	GG	AT
QC2	Living tree	TT	AA	TT	TT	GG	AA	TT	CT	TT	AA	TT	CC	CC	AG	TT	GG	AG	AG	CT	CC	TT	AG	GG	CC	CT	CC	AG	AA	CT	TT	GT	AA
QC2	Living tree	TT	AA	TT	TT	GG	AA	TT	CT	TT	AA	TT	CC	CC	AG	TT	GG	AG	AG	CT	CC	TT	AG	GG	CC	CT	CC	AG	AA	CT	TT	GT	AA
QC2	Living tree	TT	AA	TT	TT	GG	AA	TT	CT	TT	AA	TT	CC	CC	AG	TT	GG	AG	AG	CT	CC	TT	AG	GG	CC	CT	CC	AG	AA	CT	TT	GT	AA
QC2	Living tree	TT	AA	TT	TT	GG	AA	TT	CT	TT	AA	TT	CC	CC	AG	TT	GG	AG	AG	CT	CC	TT	AG	GG	CC	CT	CC	0	AA	CT	TT	GT	AA
QC2	Living tree	TT	AA	TT	TT	GG	AA	TT	CT	TT	AA	TT	CC	CC	AG	TT	GG	AG	AG	CT	CC	TT	AG	GG	CC	CT	CC	AG	AA	CT	TT	GT	AA
QC2	Living tree	TT	AA	TT	TT	GG	AA	TT	CT	TT	0	TT	CC	CC	AG	TT	GG	AG	AG	CT	CC	0	0	GG	CC	CT	0	0	AA	CT	TT	GT	AA
QC2	Living tree	TT	AA	TT	TT	0	AA	TT	CT	TT	AA	TT	CC	CC	AG	TT	GG	AG	AG	CT	CC	TT	AG	GG	CC	CT	CC	AG	AA	CT	0	GT	AA
QC2	Living tree	TT	AA	TT	TT	GG	AA	TT	CT	TT	AA	TT	CC	CC	AG	TT	GG	AG	AG	CT	CC	TT	AG	GG	CC	CT	CC	AG	AA	CT	TT	GT	AA
QC2	Living tree	TT	AA	TT	TT	GG	AA	TT	CT	TT	AA	TT	CC	CC	AG	TT	GG	AG	AG	CT	CC	TT	AG	GG	CC	CT	CC	AG	AA	CT	TT	GT	AA
QC2	Living tree	TT	AA	TT	TT	GG	AA	TT	CT	TT	AA	TT	CC	CC	AG	TT	GG	AG	AG	CT	CC	TT	AG	GG	CC	CT	CC	AG	AA	CT	TT	GT	AA
QC2	Living tree	TT	AA	TT	TT	GG	AA	TT	CT	TT	AA	TT	CC	0	0	TT	GG	AG	AG	CT	CC	TT	AG	GG	CC	CT	CC	AG	AA	CT	TT	GT	AA
QC2	Living tree	TT	AA	TT	TT	GG	AA	TT	CT	TT	AA	TT	CC	CC	AG	TT	GG	AG	AG	CT	CC	TT	AG	GG	CC	CT	CC	AG	AA	CT	TT	GT	AA
QC2	Living tree	TT	AA	TT	TT	GG	AA	TT	CT	TT	AA	TT	CC	CC	AG	TT	GG	AG	AG	CT	CC	TT	AG	GG	CC	CT	CC	AG	AA	CT	TT	GT	AA
QC2	Living tree	TT	AA	TT	TT	GG	AA	TT	CT	TT	AA	TT	CC	CC	AG	TT	GG	AG	AG	CT	CC	TT	AG	GG	CC	CT	CC	AG	AA	CT	TT	GT	AA
QC2	Living tree	TT	AA	TT	TT	GG	AA	TT	CT	TT	AA	TT	CC	CC	AG	TT	GG	AG	AG	CT	CC	TT	AG	GG	CC	CT	CC	AG	AA	CT	TT	GT	AA
QC2	Living tree	TT	AA	TT	TT	GG	AA	TT	CT	TT	AA	TT	CC	CC	AG	TT	GG	AG	AG	CT	CC	TT	AG	GG	CC	CT	CC	AG	AA	CT	TT	GT	AA
QC2	Dead stump	TT	AA	TT	TT	GG	AA	TT	CT	TT	AA	TT	CC	CC	AG	TT	GG	AG	AG	CT	CC	TT	AG	GG	CC	CT	CC	AG	AA	CT	TT	GT	AA
QC2	Dead stump	TT	AA	TT	TT	GG	AA	TT	CT	TT	AA	TT	CC	CC	AG	TT	GG	AG	AG	CT	CC	TT	AG	GG	CC	CT	CC	AG	AA	CT	TT	GT	AA
QC3	Living tree	CT	AA	CC	TT	AG	AA	TT	CT	GT	0	CT	CC	CC	0	TT	AA	AA	GG	CT	CC	0	0	GG	GG	CT	0	0	AA	CT	CT	GG	AA
QC3	Living tree	CT	AA	CC	TT	AG	AA	TT	CT	GT	AT	CT	CC	CC	AG	TT	AA	AA	GG	CT	CC	CC	AA	GG	GG	CT	CT	0	AA	CT	CT	GG	AA
QC3	Living tree	CT	AA	CC	TT	AG	AA	TT	CT	GT	AT	CT	CC	CC	AG	TT	AA	AA	GG	CT	CC	CC	AA	GG	GG	CT	CT	AG	AA	CT	CT	GG	AA
QC3	Dead stump	CT	AA	CC	TT	AG	AA	TT	CT	GT	AT	CT	CC	CC	AG	TT	AA	AA	GG	CT	CC	CC	AA	GG	GG	CT	CT	AG	AA	CT	CT	GG	AA
QC3	Living tree	CT	AA	CC	TT	AG	AA	TT	CT	GT	AT	CT	CC	CC	AG	TT	AA	AA	GG	CT	CC	CC	AA	GG	GG	CT	CT	AG	AA	CT	CT	GG	AA
QC3	Living tree	CT	AA	CC	TT	AG	AA	TT	CT	GT	AT	CT	CC	CC	AG	TT	AA	AA	GG	CT	CC	CC	AA	GG	GG	CT	CT	AG	AA	CT	CT	GG	AA
QC3	Living tree	CT	AA	CC	TT	AG	AA	TT	CT	GT	AT	CT	CC	CC	AG	TT	AA	AA	GG	CT	CC	CC	AA	GG	GG	CT	CT	AG	AA	CT	CT	GG	AA
QC3	Living tree	CT	AA	CC	TT	AG	AA	TT	CT	GT	AT	CT	CC	CC	AG	TT	AA	AA	GG	CT	CC	CC	AA	GG	GG	CT	CT	AG	AA	CT	CT	GG	AA
QC3	Living tree	CT	AA	CC	TT	AG	AA	TT	CT	GT	AT	CT	CC	CC	AG	TT	AA	AA	GG	CT	CC	CC	AA	GG	GG	CT	CT	AG	AA	CT	CT	GG	AA
QC3	Living tree	CT	AA	TT	TT	AG	AA	TT	CT	TT	AA	CT	CA	0	AG	CT	0	AA	GG	CT	CC	CC	AG	GT	GG	CT	CT	0	AA	TT	TT	GG	AA
QC3	Living tree	CT	AA	TT	TT	AG	AA	TT	CT	TT	AA	CT	CA	CT	AG	CT	AA	AA	GG	CT	CC	CC	AG	GT	GG	CT	CT	GG	AA	TT	TT	GG	AA
QC3	Living tree	CT	AA	TT	TT	AG	AA	TT	CT	TT	AA	CT	CA	CT	AG	CT	AA	AA	GG	CT	CC	CC	AG	GT	GG	CT	CT	GG	AA	TT	TT	GG	AA
QC3	Living tree	CT	AA	TT	TT	AG	AA	TT	CT	TT	AA	CT	CA	CT	AG	CT	AA	AA	GG	CT	CC	CC	AG	GT	GG	CT	CT	GG	AA	TT	TT	GG	AA
QC3	Living tree	CT	AA	TT	TT	AG	AA	TT	CT	TT	AA	CT	CA	0	AG	CT	AA	AA	GG	CT	CC	CC	AG	GT	GG	CT	CT	0	AA	TT	TT	GG	AA
QC3	Living tree	TT	CA	CT	TT	AG	AA	CT	CC	GT	AA	TT	CC	CT	AG	CC	AG	AA	GG	CT	CC	CC	AG	GT	CG	CT	CT	AA	AA	CT	CT	GT	AA
QC3	Living tree	TT	CA	CT	TT	AG	AA	CT	CC	GT	AA	TT	CC	CT	AG	CC	AG	AA	GG	CT	CC	CC	AG	GT	CG	CT	CT	AA	AA	CT	CT	GT	AA
QC3	Living tree	TT	CA	CT	TT	AG	AA	CT	CC	GT	AA	TT	CC	CT	AG	CC	AG	AA	GG	CT	CC	CC	AG	GT	CG	CT	CT	AA	AA	CT	CT	GT	AA
AB1	Living tree	TT	AA	CT	TT	AG	AA	TT	CT	TT	AT	TT	CC	CT	AG	TT	AA	AA	AG	CT	CC	CC	AG	GT	GG	TT	CT	GG	AA	TT	TT	GG	AA
AB1	Living tree	TT	AA	CT	TT	AG	AA	TT	CT	TT	AT	TT	CC	CT	AG	TT	AA	AA	AG	CT	CC	CC	AG	GT	GG	TT	CT	GG	AA	TT	TT	GG	AA
AB1	Living tree	TT	AA	CT	TT	AG	AA	TT	CT	TT	AT	TT	CC	CT	AG	TT	AA	AA	AG	CT	CC	CC	AG	GT	GG	TT	CT	GG	AA	TT	TT	GG	AA
AB1	Living tree	TT	AA	CT	TT	AG	AA	TT	CT	TT	AT	TT	CC	CT	AG	TT	AA	AA	AG	CT	CC	CC	AG	GT	GG	TT	CT	GG	AA	TT	TT	GG	AA
AB1	Living tree	TT	AA	CT	TT	AG	AA	TT	CT	TT	0	TT	CC	CT	0	TT	AA	AA	AG	CT	CC	CC	0	GT	GG	TT	0	0	AA	TT	TT	GG	AA
AB1	Living tree	TT	AA	CT	TT	AG	AA	TT	CT	TT	0	TT	CC	CT	0	TT	AA	AA	AG	CT	CC	CC	AG	GT	GG	TT	0	0	AA	TT	TT	GG	AA
AB1	Living tree	TT	AA	CT	TT	AG	AA	TT	CT	TT	AT	TT	CC	CT	AG	TT	AA	AA	AG	CT	CC	CC	AG	GT	GG	TT	CT	GG	AA	TT	TT	GG	AA
AB1	Living tree	TT	AA	CT	TT	AG	AA	TT	CT	TT	0	TT	CC	CT	0	TT	AA	AA	AG	CT	CC	CC	0	GT	GG	TT	0	0	AA	TT	TT	GG	AA
AB1	Living tree	TT	AA	CT	TT	AG	AA	TT	CT	TT	AT	TT	CC	CT	AG	TT	AA	AA	AG	CT	CC	CC	AG	GT	GG	TT	CT	GG	AA	TT	TT	GG	AA
AB1	Living tree	TT	AA	CT	TT	AG	AA	TT	CT	TT	AT	TT	CC	CT	AG	TT	AA	AA	AG	CT	CC	CC	AG	GT	GG	TT	CT	GG	AA	TT	TT	GG	AA
AB1	Living tree	TT	AA	CT	TT	AG	AA	TT	CT	TT	AT	TT	CC	CT	AG	TT	AA	AA	AG	CT	CC	CC	AG	GT	GG	TT	CT	GG	AA	TT	TT	GG	AA
AB1	Living tree	TT	AA	CT	TT	AG	AA	TT	CT	TT	AT	TT	CC	CT	AG	TT	AA	AA	AG	CT	CC	CC	AG	GT	GG	TT	CT	GG	AA	TT	TT	GG	AA
AB1	Dead stump	TT	AA	CT	TT	AG	AA	TT	CT	TT	AT	TT	CC	CT	AG	TT	AA	AA	AG	CT	CC	CC	AG	GT	GG	TT	CT	GG	AA	TT	TT	GG	AA
AB1	Living tree	TT	AA	CT	TT	AG	AA	TT	CT	TT	AT	TT	CC	CT	AG	TT	AA	AA	AG	CT	CC	CC	AG	GT	GG	TT	CT	GG	AA	TT	TT	GG	AA
AB1	Living tree	TT	AA	CT	TT	AG	AA	TT	CT	TT	AT	TT	CC	CT	AG	TT	AA	AA	AG	CT	CC	CC	AG	GT	GG	TT	CT	GG	AA	TT	TT	GG	AA
AB1	Dead stump	TT	AA	CT	TT	AG	AA	TT	CT	TT	AT	TT	CC	CT	AG	TT	AA	AA	AG	CT	CC	CC	AG	GT	GG	TT	CT	GG	AA	TT	TT	GG	AA
AB1	Dead stump	TT	AA	CT	TT	AG	AA	TT	CT	TT	AT	TT	CC	CT	AG	TT	AA	AA	AG	CT	CC	CC	AG	GT	GG	TT	CT	GG	AA	TT	TT	GG	AA
AB2	Living tree	CT	AA	CC	TT	GG	AA	CT	TT	TT	AA	CC	AC	CC	AA	CT	AA	AA	GG	CT	CC	TT	AG	TT	GG	TT	CT	AG	AA	TT	CT	GG	AT
AB2	Living tree	CT	AA	CC	TT	GG	AA	CT	TT	TT	AA	CC	AC	CC	AA	CT	AA	AA	GG	CT	CC	TT	AG	TT	GG	TT	CT	AG	AA	TT	CT	GG	AT
AB2	Living tree	CT	AA	CC	TT	GG	AA	CT	TT	TT	AA	CC	AC	CC	AA	CT	AA	AA	GG	CT	CC	TT	AG	TT	GG	TT	CT	AG	AA	TT	CT	GG	AT
AB2	Living tree	CT	AA	CC	TT	GG	AA	CT	TT	TT	AA	CC	AC	CC	AA	CT	AA	AA	GG	CT	CC	TT	AG	TT	GG	TT	CT	AG	AA	TT	CT	GG	AT
AB2	Living tree	CT	AA	CC	TT	GG	AA	CT	TT	TT	AA	CC	AC	CC	AA	CT	AA	AA	GG	CT	CC	TT	AG	TT	GG	TT	CT	AG	AA	TT	CT	GG	AT
AB2	Living tree	CT	AA	CC	TT	GG	AA	CT	TT	TT	AA	CC	AC	CC	AA	CT	AA	AA	GG	CT	CC	TT	AG	TT	GG	TT	CT	AG	AA	TT	CT	GG	AT
AB2	Living tree	CT	AA	CC	TT	GG	AA	CT	TT	TT	AA	CC	AC	CC	AA	CT	AA	AA	GG	CT	CC	TT	AG	TT	GG	TT	CT	AG	AA	TT	CT	GG	AT
AB2	Living tree	CT	AA	CC	TT	GG	AA	CT	TT	TT	AA	CC	AC	CC	AA	CT	AA	AA	GG	CT	CC	TT	AG	TT	GG	TT	CT	0	AA	TT	CT	GG	AT
AB2	Living tree	CT	AA	CC	TT	GG	AA	CT	TT	TT	AA	CC	AC	CC	AA	CT	AA	AA	GG	CT	CC	TT	AG	TT	GG	TT	CT	AG	AA	TT	CT	GG	AT
AB2	Living tree	CT	AA	CC	TT	GG	AA	CT	TT	TT	AA	CC	AC	CC	AA	CT	AA	AA	GG	CT	CC	TT	AG	TT	GG	TT	CT	AG	AA	TT	CT	GG	AT
AB2	Living tree	CT	AA	CC	TT	GG	AA	CT	TT	TT	AA	CC	AC	CC	AA	CT	AA	AA	GG	CT	CC	TT	AG	TT	GG	TT	CT	AG	AA	TT	CT	GG	AT
AB2	Living tree	CT	AA	CC	TT	GG	AA	CT	TT	TT	AA	CC	AC	CC	AA	CT	AA	AA	GG	CT	CC	TT	AG	TT	GG	TT	CT	AG	AA	TT	CT	GG	AT
AB2	Living tree	CT	AA	CC	TT	GG	AA	CT	TT	TT	AA	CC	AC	CC	AA	CT	AA	AA	GG	CT	CC	TT	AG	TT	GG	TT	CT	AG	AA	TT	CT	GG	AT
AB2	Living tree	CT	AA	CC	TT	GG	AA	CT	TT	TT	AA	CC	AC	CC	AA	CT	AA	AA	GG	CT	CC	TT	AG	TT	GG	TT	CT	AG	AA	TT	CT	GG	AT
AB2	Living tree	CT	AA	CC	TT	GG	AA	CT	TT	TT	AA	CC	AC	CC	AA	CT	AA	AA	GG	CT	CC	TT	AG	TT	GG	TT	CT	0	AA	TT	CT	GG	AT
AB2	Dead stump	CT	AA	CC	TT	GG	AA	CT	TT	TT	AA	CC	AC	CC	AA	CT	AA	AA	GG	CT	CC	TT	AG	TT	GG	TT	CT	AG	AA	TT	CT	GG	AT
AB2	Dead stump	CT	AA	CC	TT	GG	AA	CT	TT	TT	AA	CC	AC	CC	AA	CT	AA	AA	GG	CT	CC	TT	AG	TT	GG	TT	CT	0	AA	TT	CT	GG	AT
AB3	Living tree	CT	AA	CC	TT	AG	AA	TT	CC	GT	AA	TT	CC	CC	AA	TT	AG	AG	AG	CC	CC	CC	AG	GG	CG	TT	TT	AG	AT	TT	CT	GT	AA
AB3	Living tree	CT	AA	CC	TT	AG	AA	TT	CC	GT	AA	TT	CC	CC	AA	TT	AG	AG	AG	CC	CC	CC	AG	GG	CG	TT	TT	AG	AT	TT	CT	GT	AA
AB3	Living tree	CT	AA	CC	TT	AG	AA	TT	CC	GT	AA	TT	CC	CC	AA	TT	AG	AG	AG	CC	CC	CC	AG	GG	CG	TT	TT	AG	AT	TT	CT	GT	AA
AB3	Living tree	CT	AA	CT	AT	GG	AA	TT	CC	GT	AT	CT	CC	CC	AG	CT	GG	AG	GG	TT	CC	CC	AA	GG	GG	TT	CT	AG	AT	CT	TT	GG	AA
AB3	Living tree	CT	AA	CT	AT	GG	AA	TT	CC	GT	AT	CT	CC	CC	AG	CT	GG	AG	GG	TT	CC	CC	AA	GG	GG	TT	CT	AG	AT	CT	TT	GG	AA
AB3	Living tree	CT	AA	CT	AT	GG	AA	TT	CC	GT	AT	CT	CC	CC	AG	CT	GG	AG	GG	TT	CC	CC	AA	GG	GG	TT	CT	AG	AT	CT	TT	GG	AA
AB3	Dead stump	CT	AA	CT	AT	GG	AA	TT	CC	GT	AT	CT	CC	CC	AG	CT	GG	AG	GG	TT	CC	CC	AA	GG	GG	TT	CT	AG	AT	CT	TT	GG	AA
AB3	Living tree	CT	AA	CT	TT	GG	AA	TT	CT	TT	AA	CT	CC	CC	AG	CT	AA	AG	GG	TT	AC	CC	AA	GT	GG	CC	CC	AA	AA	CT	CC	GG	AT
AB3	Living tree	CT	AA	CT	TT	AG	AA	TT	TT	GG	AA	CT	CC	CT	AG	TT	GG	AA	GG	CT	CC	CC	GG	GG	CG	TT	CT	GG	AA	CT	TT	GG	AA
AB3	Living tree	TT	AA	CT	TT	GG	AA	TT	TT	TT	AT	CT	CC	CC	AA	CT	AA	AA	GG	TT	AC	CC	GG	GG	CG	TT	CC	GG	AT	TT	TT	GG	AA
AB3	Living tree	TT	AA	CT	TT	GG	AA	TT	TT	TT	AT	CT	CC	CC	AA	CT	AA	AA	GG	TT	AC	CC	GG	GG	CG	TT	CC	GG	AT	TT	TT	GG	AA
